# Supplementary material for: A Long-Term Terrestrial Laser Scanning Measurement Station to Continuously Monitor Structural and Phenological Dynamics of Boreal Forest Canopy
Source: Front Plant Sci. 2021 Jan 7;11:606752. doi: 10.3389/fpls.2020.606752 (PMC7817955; doi:10.3389/fpls.2020.606752)
Supplement: Supplementary file 1 [file Data_Sheet_1.zip]

Archive with 9 entries (7 files):
- FIGURE5/
- FIGURE5/BirchTree_200501_010501.laz
- FIGURE5/BirchTree_200516_010502.laz
- FIGURE5/BirchTree_200530_010501.laz
- FIGURE5/BirchTree_200615_210502.laz
- FIGURE5/BirchTree_Figure5.py
- FIGURE5/Figure5_ReflectanceColor02.png
- FIGURE5/__pycache__/
- FIGURE5/__pycache__/ReadLaz.cpython-37.pyc
