# Supplementary material for: A Long-Term Terrestrial Laser Scanning Measurement Station to Continuously Monitor Structural and Phenological Dynamics of Boreal Forest Canopy
Source: Front Plant Sci. 2021 Jan 7;11:606752. doi: 10.3389/fpls.2020.606752 (PMC7817955; doi:10.3389/fpls.2020.606752)
Supplement: Supplementary file 1 [file Data_Sheet_1.zip › FIGURE5/BirchTree_Figure5.py]

# -*- coding: utf-8 -*-
"""
Created on Wed Sep 18 12:15:47 2019
@author: Mariana Batista Campos
Finnish Geospatial Research Institute (FGI) - National Land Survey of Finland, Masala, Finland
Department of Remote Sensing and Photogrammetry

Code description
This simple script can be use to generate Figure 5 from the paper:
A long-term terrestrial laser scanning measurement station to continuously monitor structural and phenological dynamics of boreal forest canopy
More details at Supplementary material description    
"""

#IMPORT LIBRARIES
import numpy as np
import matplotlib.pyplot as plt
#https://pypi.org/project/laspy/
from laspy.file import File

#________________________________________________________________________
#                             READING FILES 

reflectance_max=0; reflectance_min=-37
inputLas3=r"BirchTree_200501_010501.laz"   #  1 MAY   
inFile3 = File(inputLas3, mode='r')
Reflectance3=inFile3.reflectance
x3=inFile3.x-100; y3=inFile3.y-100; z3=inFile3.z-100
Reflectance3=2*((Reflectance3-reflectance_min)/(reflectance_max-reflectance_min));

inputLas4=r"BirchTree_200516_010502.laz"  #16 MAY 
inFile4 = File(inputLas4, mode='r')
Reflectance4=inFile4.reflectance
x4=inFile4.x-100; y4=inFile4.y-100; z4=inFile4.z-100; 
Reflectance4=2*((Reflectance4-reflectance_min)/(reflectance_max-reflectance_min));

inputLas5=r"BirchTree_200530_010501.laz"  #30 MAY
inFile5 = File(inputLas5, mode='r')
Reflectance5=inFile5.reflectance
x5=inFile5.x-100; y5=inFile5.y-100; z5=inFile5.z-100;
Reflectance5=2*((Reflectance5-reflectance_min)/(reflectance_max-reflectance_min));

inputLas6=r"BirchTree_200615_210502.laz"  #15 JUN 
inFile6 = File(inputLas6, mode='r')
Reflectance6=inFile6.reflectance
x6=inFile6.x-100; y6=inFile6.y-100; z6=inFile6.z-100;
Reflectance6=2*((Reflectance6-reflectance_min)/(reflectance_max-reflectance_min));


#%%
#SUBPLOTS

fig=plt.figure(1,figsize=(15/2.54,6/2.54))

plt.subplot(141)
plt.title('01/05/20', fontsize=6)
plt.scatter(x3,z3, marker='.', s=0.03, c=Reflectance3, linewidths=0)
plt.clim(0, 2)
plt.set_cmap('jet')
plt.gca().set_aspect('equal', adjustable='box')
plt.xlabel('x [m]', fontsize=6)
plt.ylabel('z [m]', fontsize=6)
plt.xticks(fontsize = 6) 
plt.yticks(fontsize = 6) 

plt.subplot(142)
plt.title('16/05/20', fontsize=6)
plt.scatter(x4,z4, marker='.', s=0.03, c=Reflectance4, linewidths=0)
plt.clim(0, 2)
plt.set_cmap('jet')
plt.gca().set_aspect('equal', adjustable='box')
plt.xlabel('x [m]', fontsize=6)
plt.xticks(fontsize = 6) 
plt.yticks(fontsize = 6) 

plt.subplot(143)
plt.title('30/05/20', fontsize=6)
plt.scatter(x5,z5, marker='.', s=0.03, c=Reflectance5, linewidths=0)
plt.clim(0, 2)
plt.set_cmap('jet')
plt.gca().set_aspect('equal', adjustable='box')
plt.xlabel('x [m]', fontsize=6)
plt.xticks(fontsize = 6) 
plt.yticks(fontsize = 6) 

plt.subplot(144)
plt.title('15/06/20', fontsize=6)
plt.scatter(x6,z6, marker='.', s=0.03, c=Reflectance6, linewidths=0)
cb=plt.colorbar(fraction=0.175, pad=0.08)
plt.clim(0, 2)
cb.ax.tick_params(labelsize=6)
plt.set_cmap('jet')
plt.gca().set_aspect('equal', adjustable='box')
plt.xlabel('x [m]', fontsize=6)
plt.xticks(fontsize = 6) 
plt.yticks(fontsize = 6)  

plt.tight_layout()

fig.savefig('Figure5_ReflectanceColor02.png', bbox_inches = 'tight', dpi=300);
