# Supplementary material for: A Long-Term Terrestrial Laser Scanning Measurement Station to Continuously Monitor Structural and Phenological Dynamics of Boreal Forest Canopy
Source: Front Plant Sci. 2021 Jan 7;11:606752. doi: 10.3389/fpls.2020.606752 (PMC7817955; doi:10.3389/fpls.2020.606752)
Supplement: Supplementary file 2 [file Data_Sheet_2.zip]

Archive with 19 entries (18 files):
- FIGURE8/
- FIGURE8/200406_230501TREE_0_CYLINDER.laz
- FIGURE8/200406_230501TREE_0_STEM.laz
- FIGURE8/200412_000502TREE_0_CYLINDER.laz
- FIGURE8/200412_000502TREE_0_STEM.laz
- FIGURE8/200419_230501TREE_0_CYLINDER.laz
- FIGURE8/200419_230501TREE_0_STEM.laz
- FIGURE8/200428_020502TREE_0_CYLINDER.laz
- FIGURE8/200428_020502TREE_0_STEM.laz
- FIGURE8/200504_000502TREE_0_CYLINDER.laz
- FIGURE8/200504_000502TREE_0_STEM.laz
- FIGURE8/200516_000502TREE_0_CYLINDER.laz
- FIGURE8/200516_000502TREE_0_STEM.laz
- FIGURE8/200523_000501TREE_0_CYLINDER.laz
- FIGURE8/200523_000501TREE_0_STEM.laz
- FIGURE8/200605_000502TREE_0_CYLINDER.laz
- FIGURE8/200605_000502TREE_0_STEM.laz
- FIGURE8/Figure8_StemCylinderfit.png
- FIGURE8/StemsDBH_Figure8.py
