# Supplementary material for: A Long-Term Terrestrial Laser Scanning Measurement Station to Continuously Monitor Structural and Phenological Dynamics of Boreal Forest Canopy
Source: Front Plant Sci. 2021 Jan 7;11:606752. doi: 10.3389/fpls.2020.606752 (PMC7817955; doi:10.3389/fpls.2020.606752)
Supplement: Supplementary file 2 [file Data_Sheet_2.zip › FIGURE8/StemsDBH_Figure8.py]

# -*- coding: utf-8 -*-
"""
Created on Wed Sep 18 12:15:47 2019
@author: Mariana
"""

#IMPORT LIBRARIES
import numpy as np
#https://matplotlib.org/
import matplotlib.pyplot as plt
#https://pypi.org/project/laspy/
from laspy.file import File

#________________________________________________________________________
#                             READING FILES 

#APRIL
inputLas1="200406_230501TREE_0_STEM.laz"  #12 APRIL 
inFile1 = File(inputLas1)
x1=inFile1.x-100; y1=inFile1.y-100; z1=inFile1.z-100

inputLas2="200412_000502TREE_0_STEM.laz"  #12 APRIL 
inFile2 = File(inputLas2)
x2=inFile2.x-100; y2=inFile2.y-100; z2=inFile2.z-100

inputLas3="200419_230501TREE_0_STEM.laz"  #12 APRIL 
inFile3 = File(inputLas3)
x3=inFile3.x-100; y3=inFile3.y-100; z3=inFile3.z-100

inputLas4="200428_020502TREE_0_STEM.laz"  #12 APRIL 
inFile4 = File(inputLas4)
x4=inFile4.x-100; y4=inFile4.y-100; z4=inFile4.z-100; 

#MAY
inputLas5="200504_000502TREE_0_STEM.laz"  #12 APRIL 
inFile5 = File(inputLas5)
x5=inFile5.x-100; y5=inFile5.y-100; z5=inFile5.z-100

inputLas6="200516_000502TREE_0_STEM.laz"  #12 APRIL 
inFile6 = File(inputLas6)
x6=inFile6.x-100; y6=inFile6.y-100; z6=inFile6.z-100

inputLas7="200523_000501TREE_0_STEM.laz"  #12 APRIL 
inFile7 = File(inputLas7)
x7=inFile7.x-100; y7=inFile7.y-100; z7=inFile7.z-100

#JUNE
inputLas8="200605_000502TREE_0_STEM.laz"  #12 APRIL 
inFile8 = File(inputLas8)
x8=inFile8.x-100; y8=inFile8.y-100; z8=inFile8.z-100; 

#%% READ THE CYLINDER FIT VERTICES

inputLasV1="200406_230501TREE_0_CYLINDER.laz"  #12 APRIL 
inFileV1 = File(inputLasV1)
V1x=inFileV1.x[26:50]-100; V1y=inFileV1.y[26:50]-100; V1z=inFileV1.z[26:50]-100;
V1x=np.append(V1x,V1x[0]); V1y=np.append(V1y,V1y[0])

inputLasV2="200412_000502TREE_0_CYLINDER.laz"  #12 APRIL 
inFileV2 = File(inputLasV2)
V2x=inFileV2.x[26:50]-100; V2y=inFileV2.y[26:50]-100; V2z=inFileV2.z[26:50]-100;
V2x=np.append(V2x,V2x[0]); V2y=np.append(V2y,V2y[0])

inputLasV3="200419_230501TREE_0_CYLINDER.laz"   
inFileV3 = File(inputLasV3)
V3x=inFileV3.x[3:26]-100; V3y=inFileV3.y[3:26]-100; V3z=inFileV3.z[3:26]-100;
V3x=np.append(V3x,V3x[0]); V3y=np.append(V3y,V3y[0])

inputLasV4="200428_020502TREE_0_CYLINDER.laz"  
inFileV4 = File(inputLasV4)
V4x=inFileV4.x[26:50]-100; V4y=inFileV4.y[26:50]-100; V4z=inFileV4.z[26:50]-100;
V4x=np.append(V4x,V4x[0]); V4y=np.append(V4y,V4y[0])

inputLasV5="200504_000502TREE_0_CYLINDER.laz"  
inFileV5 = File(inputLasV5)
V5x=inFileV5.x[26:50]-100; V5y=inFileV5.y[26:50]-100; V5z=inFileV5.z[26:50]-100;
V5x=np.append(V5x,V5x[0]); V5y=np.append(V5y,V5y[0])

inputLasV6="200516_000502TREE_0_CYLINDER.laz"  
inFileV6 = File(inputLasV6)
V6x=inFileV6.x[26:50]-100; V6y=inFileV6.y[26:50]-100; V6z=inFileV6.z[26:50]-100;
V6x=np.append(V6x,V6x[0]); V6y=np.append(V6y,V6y[0])

inputLasV7="200523_000501TREE_0_CYLINDER.laz"  
inFileV7 = File(inputLasV7)
V7x=inFileV7.x[26:50]-100; V7y=inFileV7.y[26:50]-100; V7z=inFileV7.z[26:50]-100;
V7x=np.append(V7x,V7x[0]); V7y=np.append(V7y,V7y[0])

inputLasV8="200605_000502TREE_0_CYLINDER.laz"  
inFileV8 = File(inputLasV8)
V8x=inFileV8.x[26:50]-100; V8y=inFileV8.y[26:50]-100; V8z=inFileV8.z[26:50]-100;
V8x=np.append(V8x,V8x[0]); V8y=np.append(V8y,V8y[0])

#%% STEMS PLOT
fig, axs = plt.subplots(2,4,figsize=(15,8))

plt.subplot(241)
plt.title('06/04/2020 ', fontsize=12)
plt.plot(x1,y1, 'b.', markersize=0.4)
plt.plot(V1x,V1y, 'k',  linewidth=0.8)
plt.gca().set_aspect('equal', adjustable='box')
plt.xlabel('x [m]', fontsize=12)
plt.ylabel('y [m]', fontsize=12)
plt.xticks(fontsize = 12) 
plt.yticks(fontsize = 12) 
plt.xlim(3.3, 3.6)
plt.ylim(4.1, 4.35)

plt.subplot(242)
plt.title('12/04/2020 ', fontsize=12)
plt.plot(x2,y2, 'b.', markersize=0.4)
plt.plot(V2x,V2y, 'k',  linewidth=0.8)
plt.gca().set_aspect('equal', adjustable='box')
plt.xlabel('x [m]', fontsize=12)
plt.ylabel('y [m]', fontsize=12)
plt.xticks(fontsize = 12) 
plt.yticks(fontsize = 12) 
plt.xlim(3.3, 3.6)
plt.ylim(4.1, 4.35)

plt.subplot(243)
plt.title('19/04/2020 ', fontsize=12)
plt.plot(x3,y3, 'b.', markersize=0.4)
plt.plot(V3x,V3y, 'k',  linewidth=0.8)
plt.gca().set_aspect('equal', adjustable='box')
plt.xlabel('x [m]', fontsize=12)
plt.ylabel('y [m]', fontsize=12)
plt.xticks(fontsize = 12) 
plt.yticks(fontsize = 12) 
plt.xlim(3.3, 3.6)
plt.ylim(4.1, 4.35)

plt.subplot(244)
plt.title('28/04/2020 ', fontsize=12)
plt.plot(x4,y4, 'b.', markersize=0.4)
plt.plot(V4x,V4y, 'k',  linewidth=0.8)
plt.gca().set_aspect('equal', adjustable='box')
plt.xlabel('x [m]', fontsize=12)
plt.ylabel('y [m]', fontsize=12)
plt.xticks(fontsize = 12) 
plt.yticks(fontsize = 12) 
plt.xlim(3.3, 3.6)
plt.ylim(4.1, 4.35)

plt.subplot (245)
plt.title('04/05/2020 ', fontsize=12)
plt.plot(x5,y5, 'b.', markersize=0.4)
plt.plot(V5x,V5y, 'k',  linewidth=0.8)
plt.gca().set_aspect('equal', adjustable='box')
plt.xlabel('x [m]', fontsize=12)
plt.ylabel('y [m]', fontsize=12)
plt.xticks(fontsize = 12) 
plt.yticks(fontsize = 12) 
plt.xlim(3.3, 3.6)
plt.ylim(4.1, 4.35)

plt.subplot(246)
plt.title('16/05/2020 ', fontsize=12)
plt.plot(x6,y6, 'b.', markersize=0.4)
plt.plot(V6x,V6y, 'k',  linewidth=0.8)
plt.gca().set_aspect('equal', adjustable='box')
plt.xlabel('x [m]', fontsize=12)
plt.ylabel('y [m]', fontsize=12)
plt.xticks(fontsize = 12) 
plt.yticks(fontsize = 12) 
plt.xlim(3.3, 3.6)
plt.ylim(4.1, 4.35)

plt.subplot(247)
plt.title('23/05/2020 ', fontsize=12)
plt.plot(x7,y7, 'b.', markersize=0.4)
plt.plot(V7x,V7y, 'k',  linewidth=0.8)
plt.gca().set_aspect('equal', adjustable='box')
plt.xlabel('x [m]', fontsize=12)
plt.ylabel('y [m]', fontsize=12)
plt.xticks(fontsize = 12) 
plt.yticks(fontsize = 12) 
plt.xlim(3.3, 3.6)
plt.ylim(4.1, 4.35)

plt.subplot(248)
plt.title('05/06/2020 ', fontsize=12)
plt.plot(x8,y8, 'b.', markersize=0.4)
plt.plot(V8x,V8y, 'k',  linewidth=0.8)
plt.gca().set_aspect('equal', adjustable='box')
plt.xlabel('x [m]', fontsize=12)
plt.ylabel('y [m]', fontsize=12)
plt.xticks(fontsize = 12) 
plt.yticks(fontsize = 12) 
plt.xlim(3.3, 3.6)
plt.ylim(4.1, 4.35)

plt.tight_layout()
fig.savefig('Figure8_StemCylinderfit.png', bbox_inches = 'tight', dpi=800);
